# Supplementary material for: Taxonomic updates in Dolichandra Cham. (Bignonieae, Bignoniaceae)
Source: PhytoKeys. 2015 Feb 5;(46):35–43. doi: 10.3897/phytokeys.46.8421 (PMC4391956; doi:10.3897/phytokeys.46.8421)
Supplement: XML Treatment for Dolichandra hispida [file phytokeys.46.8421-treatment1.xml]

<!DOCTYPE tp:taxon-treatment
  PUBLIC "-//TaxonX//DTD Taxonomic Treatment Publishing DTD v0 20100105//EN" "tax-treatment-NSO.dtd">
<tp:taxon-treatment xmlns:tp="http://www.plazi.org/taxpub"><tp:treatment-meta><kwd-group><label>Taxon classification</label><kwd><named-content content-type="kingdom">Plantae</named-content></kwd><kwd><named-content content-type="order">Lamiales</named-content></kwd><kwd><named-content content-type="family">Bignoniaceae</named-content></kwd></kwd-group><mixed-citation publication-type="journal"><person-group><name><surname>Fonseca</surname><given-names>Luiz Henrique M.</given-names></name><name><surname>Cabral</surname><given-names>Simone Miranda</given-names></name><name><surname>Agra</surname><given-names>Maria de Fátima</given-names></name><name><surname>Lohmann</surname><given-names>Lúcia G.</given-names></name></person-group><article-title>Taxonomic updates in <italic><tp:taxon-name><tp:taxon-name-part taxon-name-part-type="genus">Dolichandra</tp:taxon-name-part></tp:taxon-name></italic> Cham. (<tp:taxon-name><tp:taxon-name-part taxon-name-part-type="tribe">Bignonieae</tp:taxon-name-part></tp:taxon-name>, <tp:taxon-name><tp:taxon-name-part taxon-name-part-type="family">Bignoniaceae</tp:taxon-name-part></tp:taxon-name>)</article-title><source>PhytoKeys</source><day>5</day><month>2</month><year>2015</year><volume>2015</volume><issue>46</issue><fpage>35</fpage><lpage>43</lpage><pub-id pub-id-type="doi">10.3897/phytokeys.46.8421</pub-id></mixed-citation></tp:treatment-meta><tp:nomenclature><tp:taxon-name>
                        <tp:taxon-name-part taxon-name-part-type="genus">Dolichandra</tp:taxon-name-part>
                        <tp:taxon-name-part taxon-name-part-type="species">hispida</tp:taxon-name-part>
                        <object-id xmlns:xlink="http://www.w3.org/1999/xlink" content-type="ipni" xlink:type="simple">urn:lsid:ipni.org:names:77145082-1</object-id>
                    </tp:taxon-name><tp:taxon-authority>(DC.) L.H.Fonseca &amp; L.G.Lohmann</tp:taxon-authority><tp:taxon-status xmlns:xlink="http://www.w3.org/1999/xlink" xlink:type="simple">comb. nov.</tp:taxon-status><xref ref-type="fig" rid="F1">Fig. 1</xref><tp:nomenclature-citation-list><tp:nomenclature-citation><tp:taxon-name><tp:taxon-name-part taxon-name-part-type="genus">Spathodea</tp:taxon-name-part> <tp:taxon-name-part taxon-name-part-type="species">hispida</tp:taxon-name-part></tp:taxon-name><comment> DC., Prodr. 9: 205. 1845.</comment></tp:nomenclature-citation><tp:nomenclature-citation><tp:taxon-name><tp:taxon-name-part taxon-name-part-type="genus">Macfadyena</tp:taxon-name-part> <tp:taxon-name-part taxon-name-part-type="species">hispida</tp:taxon-name-part></tp:taxon-name><comment> (DC.) Seemann, J. Bot. 1: 227. 1863. Type: Brazil. Mato Grosso: Cuiabá, 1832, A. Silva Manso 105A (holotype: G-DC [G00133604]!).</comment></tp:nomenclature-citation><tp:nomenclature-citation><tp:taxon-name><tp:taxon-name-part taxon-name-part-type="genus">Spathodea</tp:taxon-name-part> <tp:taxon-name-part taxon-name-part-type="species">mollis</tp:taxon-name-part></tp:taxon-name><comment> Sond., Linnaea 22: 561. 1849.</comment></tp:nomenclature-citation><tp:nomenclature-citation><tp:taxon-name><tp:taxon-name-part taxon-name-part-type="genus">Macfadyena</tp:taxon-name-part> <tp:taxon-name-part taxon-name-part-type="species">mollis</tp:taxon-name-part></tp:taxon-name><comment> (Sond.) Seemann, J. Bot. 1: 227. 1863. Type: Brazil. Minas Gerais: Caldas, 1855, A.F. Regnell I-292 (lectotype, designated here: MO [2229711]!).</comment></tp:nomenclature-citation><tp:nomenclature-citation><tp:taxon-name><tp:taxon-name-part taxon-name-part-type="genus">Macfadyena</tp:taxon-name-part> <tp:taxon-name-part taxon-name-part-type="species">pubescens</tp:taxon-name-part></tp:taxon-name><comment> Moore, Trans. Linn. Soc. London, Bot. ser. 2, 4: 418. 1895.</comment></tp:nomenclature-citation></tp:nomenclature-citation-list></tp:nomenclature><tp:treatment-sec sec-type="Type"><title>Type.</title><p>Paraguay. “inter Villa Maria et Corumbá”, Dec 1891–92, S. Moore 1021 (holotype: BM image [578432]!).</p></tp:treatment-sec><tp:treatment-sec sec-type="Description"><title>Description.</title><!--PageBreak--><p><italic>Liana</italic>. <italic>Stems</italic> terete, striate, interpetiolar region with ridges and glandular fields, eglandular and glandular trichomes covering the stem surface, eglandular trichomes simple, densely distributed in a hispid indument, glandular trichomes peltate and pateliform, flaky bark absent; prophylls 1.6–3 mm long, subulate, apiculate, smooth, hispid. <italic>Leaves</italic> bifoliolate with a terminal tendril; petioles semi-terete, hispid and with peltate trichomes, 0.95–4.49 cm long; petiolules terete, hispid with simple and peltate trichomes, 0.3–2.9 cm long, with equal length; tendrils trifid and uncinate; leaflets ovate, obovate or elliptic, apex acute to short acuminate with a drip tip, base rounded, symmetric or slight asymmetric, 3.2–8.6 × 1.2–7.14 cm, margin entire, membranaceous, the abaxial surface hispid with simple trichomes more concentrated on the veins, peltate trichomes throughout and pateliform glandular trichomes concentrated at the base, the adaxial surface hispid, primary venation straight, unbranched, secondary venation brochidodromous and tertiary venation percurrent. <italic>Inflorescence</italic> an axillary 3-flowered cyme, rarely reduced to one flower; pedicels 0.5–4.3 cm long, hispid and with peltate glandular trichomes; receptacle with pateliform trichomes; bracts deciduous, floral bracts filiform, deciduous, rarely present, elliptic to obovate, 0.7–5.5 mm long, membranaceous. <italic>Calyx</italic> green, bi-lobed, spathaceous with an incurved apicule, 1.4–3.2 × 0.7–1.6 cm, membranaceous, glabrate to hispidulous, with peltate trichomes. <italic>Corolla</italic> yellow, bilabiate with the upper 2 lobes reflexed and the lower 3 lobes forward, tubular-infundibuliform, glabrate, hispidulous 5.1–9.1 cm long, 1.3–2.2 cm, 4–5.7 cm wide; lobes obcordate, 1.2–2 cm long, 1.2–2.15 cm wide, margin entire. <italic>Androecium</italic> inserted at the tube, with simple trichomes at the insertion; short filaments 1.15–1.7 cm long, longer filaments 1.74–2.4 cm long, glabrous, attached at the same height from the base of the corolla, 4.5–9.4 mm from the base; staminode 8–9 mm long; anthers pale-yellow or white, 3–3.9 mm long. <italic>Gynoecium</italic> inserted at the tube, glabrous; pistil 3.3–3.8 cm long; ovary vinaceus, linear, 7–9 × 1.4 mm long; style 2.6–3 cm long; stigma rhombic. <italic>Fruits</italic> linear, attenuate toward base and apex, 77–125.8 × 1.17–2.2 cm, smooth, with lenticels, glabrous. <italic>Seeds</italic> with hyaline wings, thin, 2.2–3.8 × 1.4–1.8 cm wide, seed body oblong to ovoid, woody, 6–9 × 8–15 mm.</p></tp:treatment-sec><tp:treatment-sec sec-type="Nomenclatural notes"><title>Nomenclatural notes.</title><p>A single specimen was cited by Sonder for <italic><tp:taxon-name><tp:taxon-name-part taxon-name-part-type="genus">Spathodea</tp:taxon-name-part> <tp:taxon-name-part taxon-name-part-type="species">mollis</tp:taxon-name-part></tp:taxon-name></italic> labeled 292 in Regnell’s first series of collections from Brazil. Four specimens labeled as Regnell I-292 were located, one at K [000449792], two at BR [876279] [876378] and one at MO [2229711]. The best quality material is selected here as lectotype.</p></tp:treatment-sec><tp:treatment-sec sec-type="Taxonomic notes"><title>Taxonomic notes.</title><!--PageBreak--><p><italic><tp:taxon-name><tp:taxon-name-part taxon-name-part-type="genus">Dolichandra</tp:taxon-name-part> <tp:taxon-name-part taxon-name-part-type="species">hispida</tp:taxon-name-part></tp:taxon-name></italic> is easily differentiated from all other species of <italic><tp:taxon-name><tp:taxon-name-part taxon-name-part-type="genus">Dolichandra</tp:taxon-name-part></tp:taxon-name></italic> by the unique hispid indument found on the vegetative and reproductive portions of this species, as well as the presence of a vinaceus ovary. <italic><tp:taxon-name><tp:taxon-name-part taxon-name-part-type="genus">Dolichandra</tp:taxon-name-part> <tp:taxon-name-part taxon-name-part-type="species">hispida</tp:taxon-name-part></tp:taxon-name></italic> has been treated as a synonym of <italic><tp:taxon-name><tp:taxon-name-part taxon-name-part-type="genus">Dolichandra</tp:taxon-name-part> <tp:taxon-name-part taxon-name-part-type="species">uncata</tp:taxon-name-part></tp:taxon-name></italic> since <xref ref-type="bibr" rid="B3">Gentry (1973a)</xref>. However, the differences in indument (hispid vs. glabrous to puberulous), ovary color (vinaceus in <italic><tp:taxon-name><tp:taxon-name-part taxon-name-part-type="genus">Dolichandra</tp:taxon-name-part> <tp:taxon-name-part taxon-name-part-type="species">hispida</tp:taxon-name-part></tp:taxon-name></italic> vs. green in <italic><tp:taxon-name><tp:taxon-name-part taxon-name-part-type="genus">Dolichandra</tp:taxon-name-part> <tp:taxon-name-part taxon-name-part-type="species">uncata</tp:taxon-name-part></tp:taxon-name></italic>), and seed wing morphology (hyaline in <italic><tp:taxon-name><tp:taxon-name-part taxon-name-part-type="genus">Dolichandra</tp:taxon-name-part> <tp:taxon-name-part taxon-name-part-type="species">hispida</tp:taxon-name-part></tp:taxon-name></italic> vs. woody in <italic><tp:taxon-name><tp:taxon-name-part taxon-name-part-type="genus">Dolichandra</tp:taxon-name-part> <tp:taxon-name-part taxon-name-part-type="species">uncata</tp:taxon-name-part></tp:taxon-name></italic>) are clear, making the separation of these two species necessary. In addition, the difference in fruit length is also striking, with fruits being much longer in <italic><tp:taxon-name><tp:taxon-name-part taxon-name-part-type="genus">Dolichandra</tp:taxon-name-part> <tp:taxon-name-part taxon-name-part-type="species">hispida</tp:taxon-name-part></tp:taxon-name></italic> (77–125.8 cm) than in <italic><tp:taxon-name><tp:taxon-name-part taxon-name-part-type="genus">Dolichandra</tp:taxon-name-part> <tp:taxon-name-part taxon-name-part-type="species">uncata</tp:taxon-name-part></tp:taxon-name></italic> (9.2–38.5 cm). In fact, <italic><tp:taxon-name><tp:taxon-name-part taxon-name-part-type="genus">Dolichandra</tp:taxon-name-part> <tp:taxon-name-part taxon-name-part-type="species">hispida</tp:taxon-name-part></tp:taxon-name></italic> presents one of the longest fruits of <tp:taxon-name><tp:taxon-name-part taxon-name-part-type="family">Bignoniaceae</tp:taxon-name-part></tp:taxon-name>, and possibly one of longest capsules within the Angiosperms (Table <xref ref-type="table" rid="T1">1</xref>).</p><table-wrap id="T1" position="float" orientation="portrait"><label>Table 1.</label><caption><p>Comparison of <italic><tp:taxon-name><tp:taxon-name-part taxon-name-part-type="genus">Dolichandra</tp:taxon-name-part> <tp:taxon-name-part taxon-name-part-type="species">hispida</tp:taxon-name-part></tp:taxon-name></italic> and <italic><tp:taxon-name><tp:taxon-name-part taxon-name-part-type="genus">Dolichandra</tp:taxon-name-part> <tp:taxon-name-part taxon-name-part-type="species">uncata</tp:taxon-name-part></tp:taxon-name></italic>; non-overlapping characters are shown in bold.</p></caption><table rules="all"><tbody><tr><th rowspan="1" colspan="1">Characters</th><th rowspan="1" colspan="1"><italic><tp:taxon-name><tp:taxon-name-part taxon-name-part-type="genus">Dolichandra</tp:taxon-name-part> <tp:taxon-name-part taxon-name-part-type="species">hispida</tp:taxon-name-part></tp:taxon-name></italic></th><th rowspan="1" colspan="1"><italic><tp:taxon-name><tp:taxon-name-part taxon-name-part-type="genus">Dolichandra</tp:taxon-name-part> <tp:taxon-name-part taxon-name-part-type="species">uncata</tp:taxon-name-part></tp:taxon-name></italic></th></tr><tr><td rowspan="1" colspan="1">Leaflet form</td><td rowspan="1" colspan="1">Ovate, obovate (rare elliptic)</td><td rowspan="1" colspan="1">Elliptic (rare Ovate, obovate)</td></tr><tr><td rowspan="1" colspan="1">Leaflet apex</td><td rowspan="1" colspan="1">Acute to short acuminate</td><td rowspan="1" colspan="1">Long acuminate (rare short acuminate)</td></tr><tr><td rowspan="1" colspan="1"><bold>Indument</bold></td><td rowspan="1" colspan="1"><bold>Hispid</bold></td><td rowspan="1" colspan="1"><bold>Pubescent (rare glabrous)</bold></td></tr><tr><td rowspan="1" colspan="1">Calyx</td><td rowspan="1" colspan="1">Short apiculate (1.2–2.3 mm)</td><td rowspan="1" colspan="1">Long apiculate (1.8–3.4 mm)</td></tr><tr><td rowspan="1" colspan="1"><bold>Ovary color</bold></td><td rowspan="1" colspan="1"><bold>Vinaceus</bold></td><td rowspan="1" colspan="1"><bold>Green</bold></td></tr><tr><td rowspan="1" colspan="1"><bold>Fruit length</bold></td><td rowspan="1" colspan="1"><bold>9.2–38.5 cm</bold></td><td rowspan="1" colspan="1"><bold>77–125.8 cm</bold></td></tr><tr><td rowspan="1" colspan="1"><bold>Seed texture</bold></td><td rowspan="1" colspan="1"><bold>Hyaline</bold></td><td rowspan="1" colspan="1"><bold>Corky/woody</bold></td></tr></tbody></table></table-wrap><p><italic><tp:taxon-name><tp:taxon-name-part taxon-name-part-type="genus">Dolichandra</tp:taxon-name-part> <tp:taxon-name-part taxon-name-part-type="species">uncata</tp:taxon-name-part></tp:taxon-name></italic> occurs predominantly in riverbanks, swamps and mangroves, presenting seeds that are corky and supposedly adapted for water dispersal (<xref ref-type="bibr" rid="B4">Gentry 1973b</xref>). On the other hand, <italic><tp:taxon-name><tp:taxon-name-part taxon-name-part-type="genus">Dolichandra</tp:taxon-name-part> <tp:taxon-name-part taxon-name-part-type="species">hispida</tp:taxon-name-part></tp:taxon-name></italic> is more common in non-flooded areas, presenting seeds adapted to wind dispersal.</p></tp:treatment-sec><tp:treatment-sec sec-type="Distribution"><title>Distribution.</title><p><italic><tp:taxon-name><tp:taxon-name-part taxon-name-part-type="genus">Dolichandra</tp:taxon-name-part> <tp:taxon-name-part taxon-name-part-type="species">hispida</tp:taxon-name-part></tp:taxon-name></italic> occurs in southern, southwestern and central Brazil, Paraguay and Bolivia, whereas <italic><tp:taxon-name><tp:taxon-name-part taxon-name-part-type="genus">Dolichandra</tp:taxon-name-part> <tp:taxon-name-part taxon-name-part-type="species">uncata</tp:taxon-name-part></tp:taxon-name></italic> has its northern limit in Mexico and southern limit in Argentina and Uruguay (Fig. <xref ref-type="fig" rid="F2">2</xref>).</p><fig id="F1" position="float" orientation="portrait"><label>Figure 1.</label><caption><p><bold>A</bold> Habit of <italic><tp:taxon-name><tp:taxon-name-part taxon-name-part-type="genus">Dolichandra</tp:taxon-name-part> <tp:taxon-name-part taxon-name-part-type="species">hispida</tp:taxon-name-part></tp:taxon-name></italic> <bold>B</bold> Lateral view of flower <bold>C</bold> Flower frontal view showing the opening of the flower tube <bold>D</bold> Node branch showing the hispid indument (Photos L.H.M. Fonseca).</p></caption><graphic xmlns:xlink="http://www.w3.org/1999/xlink" xlink:href="phytokeys-046-035-g001.jpg" position="float" orientation="portrait" xlink:type="simple" id="oo_38239.jpg"/></fig><fig id="F2" position="float" orientation="portrait"><label>Figure 2.</label><caption><p>Distribution of <italic><tp:taxon-name><tp:taxon-name-part taxon-name-part-type="genus">Dolichandra</tp:taxon-name-part> <tp:taxon-name-part taxon-name-part-type="species">hispida</tp:taxon-name-part></tp:taxon-name></italic> (red dots) and <italic><tp:taxon-name><tp:taxon-name-part taxon-name-part-type="genus">Dolichandra</tp:taxon-name-part> <tp:taxon-name-part taxon-name-part-type="species">uncata</tp:taxon-name-part></tp:taxon-name></italic> (blue dots).</p></caption><graphic xmlns:xlink="http://www.w3.org/1999/xlink" xlink:href="phytokeys-046-035-g002.jpg" position="float" orientation="portrait" xlink:type="simple" id="oo_38240.jpg"/></fig></tp:treatment-sec><tp:treatment-sec sec-type="Phenology"><title>Phenology.</title><p>This species was collected in flower in September, October, November, December and January and in fruit in September, November, December, January and February.</p></tp:treatment-sec><tp:treatment-sec sec-type="Conservation status"><title>Conservation status.</title><p><italic><tp:taxon-name><tp:taxon-name-part taxon-name-part-type="genus">Dolichandra</tp:taxon-name-part> <tp:taxon-name-part taxon-name-part-type="species">hispida</tp:taxon-name-part></tp:taxon-name></italic> is here considered as Least Concern [LC] according to IUCN criteria (<xref ref-type="bibr" rid="B9">IUCN 2012</xref>; <xref ref-type="bibr" rid="B10">IUCN Standards and Petitions Subcommittee 2014</xref>). The extent of occurrence estimated for the species is 2,209,625.833 km<sup>2</sup> and the estimated area of occupancy is 875.000 km<sup>2</sup> (cell width of 5 km). Therefore this classification was established based on the wide distribution of the taxon, since no population data is available.</p></tp:treatment-sec><tp:treatment-sec sec-type="Specimens examined"><title>Specimens examined.</title><p><bold>Argentina.</bold> Misiones: Guarani, 03 Mar 2000, <!--PageBreak--><!--PageBreak--><italic>N. Deginani 1630</italic> (MO); <bold>Bolivia.</bold> Santa Cruz: Estancia San Miguelito, 200 km al E de la ciudad de Santa Cruz, 02 Dez 1996, <italic>A. Fuentes 1342</italic> (MO); Las Trancas, Lomerio, las parcelas de Bolfor, Las Trancas ‘95, 16 Nov 1994, <italic>A. Jardim 1204</italic> (MO); <bold>Brazil.</bold> Mato Grosso: Alta Floresta, Fazenda Mogno, Ponte do 27, margem direita, mata de capoeira, solo arenoso, 18 Sep 1991, <italic>Macedo et al. 3009</italic> (INPA); Paraná: Antonina, Rio Mergulhão, 31 Oct 1973, <italic>G. Hatschbach 29172</italic> (MBM); Foz do Iguaçu, Parque Nacional das Cataratas do Iguaçu, 14 Oct 1962, <italic>G. Hatschbach 9378</italic> (MBM); Guaraqueçaba, Tagaçaba de Cima, Rio Tagaçaba, orla da Floresta Atlântica, 20 Nov 2003, <italic>G. Hatschbach et al. 76720</italic> (MBM); Irati, Riozinho, 01 Oct 1982, <italic>G. Hatschbach 45518</italic> (MBM); Laranjeiras do Sul, Salto Santiago, 07 Mar 1991, <italic>Silva et al. 955</italic> (UPCB, SP); Fazenda Santa Ana, 31 Oct 1985, <italic>Dias s. n.</italic> (FUEL, MO); Morretes, início da Estrada do Itupava, beira do Rio Nhumdiaquara, próximo à ponte de Morretes, 29 m elev., <named-content xmlns:xlink="http://www.w3.org/1999/xlink" content-type="dwc:verbatimCoordinates" xlink:type="simple">25°26'1.31"S, 48° 52'26.31"W</named-content>, 12 Mar 2008, <italic>L.H.M. Fonseca et al. 27</italic> (SPF, MBM); Pinhão, Vale do Rio Iguaçu, Córrego Estreito, 22 Feb 1996, <italic>G. Hatschbach et al. 64429</italic> (MBM); Rio Bonito do Iguaçu, Fazenda Giacomet-Marodin, Pinhal Ralo, 23 Jun 1995, <italic>Poliquesi &amp; Cordeiro 328</italic> (MBM, SPF); Tibagi, 696 m elev., 12 Oct 1959, <italic>G. Hatschbach 6373</italic> (MBM); Rio Grande do Sul: Morrinhos do Sul, Morro do Forno, trepadeira em borda de Mata Atlântica de encosta, 19 Oct 1997, <italic>Jarenkow &amp; Sobral 3204</italic> (MBM); Santa Catarina: Apiúna, floresta ombrófila densa, 549 m elev., <named-content xmlns:xlink="http://www.w3.org/1999/xlink" content-type="dwc:verbatimCoordinates" xlink:type="simple">27°10'27"S, 49°18'08"W</named-content>, 11 Oct 2009, <italic>K. Kniess 561</italic> (SPF); São Paulo: Iporanga, estrada entre Apiaí e Iporanga, floresta ombrófila densa, próximo ao Rio Bethary, 240 m elev., <named-content xmlns:xlink="http://www.w3.org/1999/xlink" content-type="dwc:verbatimCoordinates" xlink:type="simple">24°32'55"S, 48°41'09"W</named-content>, 23 Oct 2010, <italic>L.H.M. Fonseca &amp; D. Tarabay 157</italic> (SPF, SP, MBM, MO); Iporanga, estrada entre Apiaí e Iporanga, floresta ombrófila densa, próximo ao Rio Bethary, 23 Oct 2010, <italic>L.H.M. Fonseca &amp; D. Tarabay 162</italic> (SPF, SP, MBM, MO). <bold>Paraguay.</bold> Chaco: Bahia Negra, 13 Nov 1946, <italic>T. Rojas 13743</italic> (MO); Itapua: Pirapo, Cerca Pirapo. Sitio de plantaciones experimentales de CEDEFO, 10 Oct 1984, <italic>D.R. Brunner &amp; W. Buck 853</italic> (MO); Alto Parana: Puerto Stroessner, Itaipu, Forest Reserve Noe. Pto. Puente Stroessner, 27 May 1989, <italic>A.H. Gentry 66144</italic> (MO).</p></tp:treatment-sec><ref-list><ref id="B3"><mixed-citation xmlns:xlink="http://www.w3.org/1999/xlink" xlink:type="simple"><person-group><name name-style="western"><surname>Gentry</surname><given-names>AH</given-names></name></person-group> (<year>1973a</year>) <article-title>Flora of Panama: <tp:taxon-name><tp:taxon-name-part taxon-name-part-type="family">Bignoniaceae</tp:taxon-name-part></tp:taxon-name>.</article-title><source>Annals of Missouri Botanical Garden</source><volume>60</volume>: <fpage>781</fpage>–<lpage>977</lpage>. doi: <ext-link ext-link-type="doi" xlink:href="10.2307/2395140" xlink:type="simple">10.2307/2395140</ext-link></mixed-citation></ref><ref id="B4"><mixed-citation xmlns:xlink="http://www.w3.org/1999/xlink" xlink:type="simple"><person-group><name name-style="western"><surname>Gentry</surname><given-names>AH</given-names></name></person-group> (<year>1973b</year>) <article-title>Generic delimitations of Central American <tp:taxon-name><tp:taxon-name-part taxon-name-part-type="family">Bignoniaceae</tp:taxon-name-part></tp:taxon-name>.</article-title><source>Brittonia</source><volume>25</volume>: <fpage>226</fpage>–<lpage>242</lpage>. doi: <ext-link ext-link-type="doi" xlink:href="10.2307/2805585" xlink:type="simple">10.2307/2805585</ext-link></mixed-citation></ref><ref id="B9"><mixed-citation xmlns:xlink="http://www.w3.org/1999/xlink" xlink:type="simple"><institution xlink:type="simple">IUCN</institution> (<year>2012</year>) <source>IUCN Red List Categories and Criteria: Version 3.1</source>. <edition>Second edition</edition>. <publisher-name>IUCN</publisher-name>, <publisher-loc>Gland, Switzerland and Cambridge, UK</publisher-loc>.</mixed-citation></ref><ref id="B10"><mixed-citation xmlns:xlink="http://www.w3.org/1999/xlink" xlink:type="simple"><institution xlink:type="simple">IUCN Standards and Petitions Subcommittee</institution> (<year>2014</year>) <source>Guidelines for using the IUCN red list categories and criteria. Version 11</source>. <comment>Prepared by the Standards and Petitions Subcommittee</comment>. <ext-link ext-link-type="uri" xlink:href="http://www.iucnredlist.org/documents/RedListGuidelines.pdf" xlink:type="simple">http://www.iucnredlist.org/documents/RedListGuidelines.pdf</ext-link></mixed-citation></ref></ref-list></tp:taxon-treatment>
